# Supplementary material for: Understanding of Benzophenone UV Absorber-Induced Damage and Apoptosis in Human Hepatoma Cells
Source: Int J Mol Sci. 2025 Mar 25;26(7):2990. doi: 10.3390/ijms26072990 (PMC11988835; doi:10.3390/ijms26072990)
Supplement: Supplementary file 1 [file ijms-26-02990-s001.zip]

Archive with 1 entries (1 files):
- ijms-3450155-supplementary.docx
